# Supplementary material for: 48-Month Clinical Outcomes and Prognostic Factors in an All-Comers Population with Acute Coronary Syndrome and Chronic Coronary Syndrome Undergoing Percutaneous Coronary Intervention with a Sirolimus-Eluting Stent
Source: J Pers Med. 2023 Nov 3;13(11):1573. doi: 10.3390/jpm13111573 (PMC10672598; doi:10.3390/jpm13111573)
Supplement: Supplementary file 1 [file jpm-13-01573-s001.zip]

Archive with 1 entries (1 files):
- jpm-2648733-supplementary.pdf
